# Supplementary material for: Transcribed B lymphocyte genes and multiple sclerosis risk genes are underrepresented in Epstein–Barr Virus hypomethylated regions
Source: Genes Immun. 2019 Oct 16;21(2):91–9. doi: 10.1038/s41435-019-0089-5 (PMC7182534; doi:10.1038/s41435-019-0089-5)
Supplement: Supplementary file 2 — Supplementary Information 1 [file 41435_2019_89_MOESM2_ESM.xlsx]

## Sheet: Sheet1
Subject	Subset	Bisulfite Conversion Rate	Total Read Pairs	Uniquely Mapped Pairs	Ambiguous Mapped Pairs	Proportion of CpGs Covered	Mean Depth of Covered CpGs
B1	Activated	0.984	140860942	93489539	2551583	0.912	5.16
B1	LCL	0.978	178588206	121319039	3257426	0.933	6.92
B1	Resting	0.981	195911086	115429244	3468242	0.916	6.12
B2	Activated	0.983	204213232	113261160	3787137	0.916	5.63
B2	LCL	0.986	214421911	125935885	4340271	0.922	6.27
B2	Resting	0.977	147760733	107018786	3304048	0.871	4.51
B3	Activated	0.986	213890590	119459177	3512096	0.925	6.51
B3	LCL	0.986	140983322	102563247	2705258	0.837	3.88
B3	Resting	0.95	206558449	113549628	3319035	0.912	5.87
