# Supplementary material for: Transcribed B lymphocyte genes and multiple sclerosis risk genes are underrepresented in Epstein–Barr Virus hypomethylated regions
Source: Genes Immun. 2019 Oct 16;21(2):91–9. doi: 10.1038/s41435-019-0089-5 (PMC7182534; doi:10.1038/s41435-019-0089-5)
Supplement: Supplementary file 3 — Supplementary Information 2 [file 41435_2019_89_MOESM3_ESM.xlsx]

## Sheet: Sheet1
Subset	Proportion of CpGs Covered	Mean Depth of Covered CpGs
Activated	0.97	16.58
LCL	0.97	16.17
Resting	0.97	15.59
