# Supplementary material for: Transcribed B lymphocyte genes and multiple sclerosis risk genes are underrepresented in Epstein–Barr Virus hypomethylated regions
Source: Genes Immun. 2019 Oct 16;21(2):91–9. doi: 10.1038/s41435-019-0089-5 (PMC7182534; doi:10.1038/s41435-019-0089-5)
Supplement: Supplementary file 4 — Supplementary Information 3 [file 41435_2019_89_MOESM4_ESM.xlsx]

## Sheet: diff_meth_1kb_activated_lcl_ove
UNDERREPRESENTED PROCESSES
Biological Process	Fold Enrichment	Raw P-Value	FDR
Positive regulation of lymphocyte activation (GO:0051251)	0.06	7.4e-17	1.33e-13
B cell receptor signaling pathway (GO:0050853)	0.13	1.7e-14	1.53e-11
Phagocytosis (GO:0006909)	0.29	5.61e-10	3.36e-07
Regulation of lymphocyte activation (GO:0051249)	0.29	8.67e-10	3.89e-07
Regulation of leukocyte activation (GO:0002694)	0.31	2.71e-09	9.72e-07
Antigen receptor-mediated signaling pathway (GO:0050851)	0.34	6.22e-09	1.86e-06
Regulation of cell activation (GO:0050865)	0.32	7.86e-09	2.02e-06
Immune response (GO:0006955)	0.58	1.71e-08	3.84e-06
B cell activation (GO:0042113)	0.35	3.01e-08	6e-06
Defense response to bacterium (GO:0042742)	0.38	8.6e-08	1.54e-05
Response to bacterium (GO:0009617)	0.38	1.12e-07	1.55e-05
Response to other organism (GO:0051707)	0.38	1.12e-07	1.67e-05
Response to biotic stimulus (GO:0009607)	0.39	1.38e-07	1.77e-05
Response to external biotic stimulus (GO:0043207)	0.38	1.12e-07	1.83e-05
Immune response-regulating cell surface receptor signaling pathway (GO:0002768)	0.42	2.08e-07	2.33e-05
Immune response-activating cell surface receptor signaling pathway (GO:0002429)	0.42	2.08e-07	2.49e-05
Adaptive immune response (GO:0002250)	0.45	2.15e-06	0.000227
Immune effector process (GO:0002252)	0.56	2.7e-05	0.00255
Lymphocyte activation (GO:0046649)	0.52	2.66e-05	0.00265
Humoral immune response (GO:0006959)	0.52	3.24e-05	0.00277
Leukocyte activation (GO:0045321)	0.56	6.56e-05	0.00536
Vesicle budding from membrane (GO:0006900)	0.62	0.000131	0.00977
Membrane invagination (GO:0010324)	0.62	0.000131	0.0102
Innate immune response (GO:0045087)	0.6	0.000157	0.0113
Protein metabolic process (GO:0019538)	0.74	0.000541	0.0374
Primary metabolic process (GO:0044238)	0.79	0.000713	0.0474
OVERREPRESENTED PROCESSES
Biological Process	Fold Enrichment	Raw P-Value	FDR
Multicellular organismal process (GO:0032501)	1.18	3.21e-05	0.00288
Analysed using PANTHER Go slim version 14.1 released 12 March 2019
