# Supplementary material for: Transcribed B lymphocyte genes and multiple sclerosis risk genes are underrepresented in Epstein–Barr Virus hypomethylated regions
Source: Genes Immun. 2019 Oct 16;21(2):91–9. doi: 10.1038/s41435-019-0089-5 (PMC7182534; doi:10.1038/s41435-019-0089-5)
Supplement: Supplementary file 5 — Supplementary Information 4 [file 41435_2019_89_MOESM5_ESM.xlsx]

## Sheet: hla_msrisk_snp_500b_lcl
HLA Allele Associated With MS	SNP In LD With Risk Allele	Differentially Methylated
HLA A*02:01	rs2523822	N
HLA A*02:01	rs4713274	N
HLA A*02:01	rs9295825	N
HLA B*44:02	rs9266773	Y
HLA B*55:01	rs3819284	N
HLA B*55:01	rs3093547	N
HLA DQA1*01:01	rs13193645	N
HLA DQB1*03:01	rs2858312	N
HLA DQB1*03:02	rs3957146	Y
HLA DQB1*03:02	rs3998159	N
HLA DRB1*03:01	rs2854275	Y
HLA DRB1*08:01	rs7775055	N
HLA DRB1*08:01	rs4713586	N
HLA DRB1*15:01	rs3135391	N
HLA DRB1*15:01	rs3135388	N
HLA DRB1*15:01	rs3129889	N
HLA DRB1*15:01	rs9271366	N
