# Supplementary material for: Transcribed B lymphocyte genes and multiple sclerosis risk genes are underrepresented in Epstein–Barr Virus hypomethylated regions
Source: Genes Immun. 2019 Oct 16;21(2):91–9. doi: 10.1038/s41435-019-0089-5 (PMC7182534; doi:10.1038/s41435-019-0089-5)
Supplement: Supplementary file 6 — Supplementary Information 5 [file 41435_2019_89_MOESM6_ESM.xlsx]

## Sheet: Sheet1
UNDERREPRESENTED PROCESSES
Biological Process	Fold Enrichment	Raw P-Value	FDR
Positive regulation of lymphocyte activation (GO:0051251)	0.06	2.92x10-17	5.25x10-14
B cell receptor signaling pathway (GO:0042113)	0.14	2.87x10-14	2.58x10-11
Regulation of lymphocyte activation (GO:0051249)	0.28	3.10x10-10	1.85x10-7
Phagocytosis (GO:0006909)	0.30	4.18x10-10	1.88x10-7
Regulation of leukocyte activation (GO:0002694)	0.30	9.86x10-10	3.54x10-7
Regulation of cell activation (GO:0050865)	0.32	2.94x10-9	8.80x10-7
Immune response (GO:0006955)	0.58	9.10x10-9	2.33x10-6
Antigen receptor-mediated signaling (GO:0050851)	0.35	1.31x10-8	2.95x10-6
B cell activation (GO:0042113)	0.35	3.42x10-8	6.83x10-6
Defense response to bacterium (GO:0042742)	0.37	3.56x10-8	6.39x10-6
Response to external biotic stimulus (GO:0043207)	0.38	8.38x10-8	1.37x10-5
Response to other organism (GO:0051707)	0.38	8.38x10-8	1.25x10-5
Response to bacterium (GO:0009617)	0.38	8.38x10-8	1.16x10-5
Response to biotic stimulus (GO:0009607)	0.39	1.05x10-7	1.35x10-5
Immune response-activating cell surface receptor signaling pathway (GO:0002429)	0.42	1.57x10-7	1.88x10-5
Immune response-regulating cell surface receptor signaling pathway (GO:0002768)	0.42	1.57x10-7	1.76x10-5
Adaptive immune response (GO:0002250)	0.44	7.27x10-7	7.68x10-5
Lymphocyte activation (GO:0046649)	0.51	1.41x10-5	1.40x10-3
Immune effector process (GO:0002252)	0.55	1.62x10-5	1.53x10-3
Humoral Immune response (GO:0006959)	0.51	1.67x10-5	1.50x10-3
Leukocyte activation (GO:0045321)	0.54	3.58x10-5	3.06x10-3
Innate immune response (GO:0045087)	0.59	9.84x10-5	8.03x10-3
Membrane invagination (GO:0010324)	0.64	3.28x10-4	2.45x10-2
Vesicle budding from membrane (GO:0006900)	0.64	3.25x10-4	2.36x10-2
OVERREPRESENTED PROCESSES
Biological Process	Fold Enrichment	Raw P-Value	FDR
Multicellular organismal process (GO:0032501)	1.16	1.83x10-4	1.43x10-2
Analysed using PANTHER version 14.1, released 12 March 2019
