# Supplementary material for: Transcribed B lymphocyte genes and multiple sclerosis risk genes are underrepresented in Epstein–Barr Virus hypomethylated regions
Source: Genes Immun. 2019 Oct 16;21(2):91–9. doi: 10.1038/s41435-019-0089-5 (PMC7182534; doi:10.1038/s41435-019-0089-5)
Supplement: Supplementary file 7 — Supplementary Information 6 [file 41435_2019_89_MOESM7_ESM.xlsx]

## Sheet: Sheet1
MSGWAS Associated Gene	Function
B4GALT5	Encodes type II membrane-bound glycoprotein. The function of the ezyme encoded by this gene is unclear
BACH2	Transcriptional regulator that plays an important role in coordinating transcription activation and repression by MAFK
BCAS1	Candidate oncogene. Required for myelination
BCL6	Sequence specific repressor of transcription mainly required for germinal centre formation and antibody affinity maturation.
C1orf52
CD28	Essential for T-cell proliferation and survival, cytokine production and Th2 development
CMC1	Component of the MITRAC (mitochondrial translation regulation assembly intermediate of cytochrome c oxidase complex (complex) that regulates cytochrome c oxidase assembly
CSF2RB	Common beta chain of the high affinity receptor for IL-3, IL-5 and CSF
CTLA4	Member of immunoglobulin superfamily, encodes protein that transmits inhibitory signal to T cells
CXCR5	Chemokine receptor expressed in mature B-cells and Burkitt's lymphoma. Binds to B-lymphocyte chemoattractant and is involved in B-cell migration into B-cell follicles of spleen and Peyer patches
CYP24A1	Mitochondrial protein initiating degradation of 1,25dihydroxyvitamin D3.
DDX6	Encodes RNA helicase protein found in P-bodies and stress granules, functioning in translation suppression and mRNA degradation.
DLEU1	May act as a tumor suppressor
EOMES	Transcription factor crucial for embryonic development of mesoderm and CNS in vertebrates. May also be necessary for the differentiation of CD8+ T cells
ETS1	Functions as either transcriptional activator or repressor of numerous genes
ETV7	Transcription factor predominantly expressed in haematopoietic tissues
EXOC6	A component of a multiprotein complex required for exocytosis
FAM76B	NEDD8 specific protease activity
FCRL2	Encodes Fc receptor-like glycoprotein. Has four extracellular C2-type Ig domains, transmembrane domain and cytoplasmic domain with inhibitor and activation motifs. May have regulatory role in normal and neoplastic B cell development.
FCRL3	Encodes Fc receptor-like glycoprotein. Contains both activating and inhibitory motifs in its cytoplasmic domain. Promotes TLR9-induced B cell proliferation, activation and survival but inhibits antibody production and suppresses plasma cell differentiation.
FRMD6	FERM domain containing 6
FUCA2	Encodes alpha-L-fucosidase 2, which catalyses the hydrolysis of alpha-1,6-linked fucose
GNG2	Encodes one of the gamma subunits of guanine nucleotide-binding proteins (G proteins), involved as a modulator/transducer of intracellular signalling
HHEX	Member of the homeobox family of transcription factors. May play a role in haematopoieitc differentiation.
IGSF23	Immunoglobulin superfamily 23, encodes protein with one immunoglobulin domain.
IL12A-AS1	RNA gene
IRF8	Binds to IFN-stimulated response elements to regulate expression of genes stimulated by type I interferons. Specifically binds to regulatory region upstream of type I IFN and IFN-inducible MHC class I genes.
JAK1	Janus kinase 1, phosphorylates STAT proteins and plays key role in type I and II IFN signal transduction
LBH	Transcriptional activator which may act in mitogen-activated protein kinase signalling pathway
LINC01082	RNA gene
LINC01146	RNA gene
LOC100129203	RNA gene affiliated with ncRNA clas
LOC101929282	RNA gene affiliated with ncRNA clas
LOC285626	RNA gene affiliated with ncRNA clas
LOC285740
LPP-AS2	RNA gene
MAF	Transcription factor that can function as an activator or repressor. Activates expression of IL4 in Th2 cells, increases T cell susceptibility to apoptosis. Represses transcription of CD13 promoter in early stages of myelopoiesis.
NDFIP1	Activates HECT domain-containing E3 ubiquitin-protein ligases. Prevents chronic Th mediated inflammation, restricts proinflammatory cytokine production in Th17 cells. Limits cytokine signalling and expansion of effector Th2 cells.
PRR5L	Associates and regulates mTORC2 complex, regulates cellular survival and cytoskeletal organisation. Controls cell migration.
PVR	Transmembrane glycoprotein mediating NK cell adhesion and triggering NK cell effector functions. Binds CD96 and CD226 on NK cells.
RAD51B	Involved in homologous recombination repair pathway of dsDNA breaks during DNA replication or induced by DNA damaging agents.
RBM43	RNA binding motif 43
RUNX3	Forms heterodimeric core-binding factor with CBFB that binds a number of different enhancers and promoters including TCR enhancers, LCK, IL3 and GM-CSF promoters. May be involved in cellular proliferation and/or differentiation
SLC9A8	Integral transmembrane proteins involved in cellular exchange of Na+ and H+ ions
SPRY4	Inhibitor of receptor transduced MAPK signalling pathway
SYDE2	GTPase activator for the Rho-type GTPases by converting them to an inactive GDP-bound state
TNFSF14	Ligand for TNFRSF14, which is a herpesvirus entry mediator. Stimulates the proliferation of T cells and triggers apoptosis of various tumor cells.
TRAF3	Participates in signal transduction of CD40, regulating pathways leading ot activation of NFkB and MAPK. Plays central role in B cell survival. Required for isotype switching from IgM to IgG. EBV encoded latent membrane protein 1 (LMP1), can interact with this and several other members of the TRAF family
WWOX	Tumor suppressor gene. Able to induce apoptosis. Plays a role in TGFB1 signaling and TGFB1 mediated cell death
ZFP36L1	Zinc finger RNA binding protein that provides pathway for attenuation of protein synthesis through promoting removal or deadenylation of poly(A) tail of AU-rich element-containing mRNA transcripts
NB. There are more genes than tested regions due to multiple genes being imputed in the MSGWAS studies. Italicised genes are also in the LCLeQTL list
